# Supplementary material for: Inducing asymmetric gait in healthy walkers: a review
Source: Front Rehabil Sci. 2025 Mar 17;6:1463382. doi: 10.3389/fresc.2025.1463382 (PMC11955677; doi:10.3389/fresc.2025.1463382)
Supplement: Supplementary file 2 [file Datasheet2.xlsx]

## Sheet: Feuil1
	Intervention	Efficacy							Maturity			Applicability			Global score
		(weighting factor 0.5)	0.5	)					(weighting factor	0.3	)	(weighting factor	0.2	)
		Spatial gait parameters	Temporal gait parameters	Joint kinematics	Ground reaction force	Joint contact forces	Joint torques	Overall relative score	Number of articles	Biggest study population	Overall relative score	Set-up time	Costs	Overall relative score
	1.A Leg length inequity	2	2	1	1	1	0	0.875	3	2	1	2	2	1	0.9375
	1.B Lateral wedge insoles	0	0	0	1	0	1	0.25	1	2	0.6	2	2	1	0.505
	2.A Unilateral ankle weight	1	2	1	0	0	0	0.5	3	2	1	2	2	1	0.75
	2.B Unilateral arm weight	1	1	1	1	0	1	0.625	2	2	0.8	2	2	1	0.7525
	2.C Unilateral shoulder load	2	2	1	0	0	0	0.625	2	2	0.8	2	2	1	0.7525
	2.D Added weight to the pelvis	0	2	1	1	0	0	0.5	1	1	0.4	2	1	0.75	0.52
	2.E Crutch(es)	2	2	1	0	0	0	0.625	1	1	0.4	2	2	1	0.6325
	3.A Knee brace	0	0	1	1	0	1	0.375	2	2	0.8	2	2	1	0.6275
	3.B Asymmetrical arm swing	1	1	0	0	0	0	0.25	1	2	0.6	2	2	1	0.505
	3.C Active ankle-foot orthosis	0	1	1	0	0	0	0.25	1	1	0.4	1	1	0.5	0.345
	3.D Passive ankle- foot orthosis	2	2	1	0.5	0	1	0.8125	3	1	0.8	2	1	0.75	0.79625
	3.E Hip orthosis or impedance modulation	2	0	1	1	0	0	0.5	1	1	0.4	1	1	0.5	0.47
	3.F Unilateral metatarsophalangeal joint constraint	2	2	1	1	0	1	0.875	1	1	0.4	2	1	0.75	0.7075
	4.A Vibrotactile stimulation	1	1	1	0	0	0	0.375	2	1	0.6	1	1	0.5	0.4675
	4.B Electrical stimulation	0	0	1	1	1	0	0.375	1	1	0.4	1	1	0.5	0.4075
	4.C Auditory or visual stimulation	2	2	0	0	0	0	0.5	2	2	0.8	2	2	1	0.69
	5.A Split-belt treadmill	2	2	0	0.5	0	0.5	0.625	3	2	1	2	1	0.75	0.7625
	* not reported in the literature
	Maximal subobjective values :	2	2	1	1	1	1		3	2		2	2
